# Supplementary material for: Synergistic Pathogenicity by Coinfection and Sequential Infection with NADC30-like PRRSV and PCV2 in Post-Weaned Pigs
Source: Viruses. 2022 Jan 20;14(2):193. doi: 10.3390/v14020193 (PMC8877551; doi:10.3390/v14020193)
Supplement: Supplementary file 1 [file viruses-14-00193-s001.zip]

Archive with 1 entries (1 files):
- viruses-1527595-supplementary.pdf
